# Supplementary material for: High-Performance Polyimides with Enhanced Solubility and Thermal Stability for Biomimetic Structures in Extreme Environment
Source: Biomimetics (Basel). 2026 Jan 12;11(1):61. doi: 10.3390/biomimetics11010061 (PMC12839054; doi:10.3390/biomimetics11010061)
Supplement: Supplementary file 1 [file biomimetics-11-00061-s001.zip]

Archive with 1 entries (1 files):
- biomimetics-4066501-supplementary.pdf
